# Supplementary material for: Regenerative Superhydrophobic Coatings for Enhanced Performance and Durability of High-Voltage Electrical Insulators in Cold Climates
Source: Materials (Basel). 2024 Apr 2;17(7):1622. doi: 10.3390/ma17071622 (PMC11012825; doi:10.3390/ma17071622)
Supplement: Supplementary file 1 [file materials-17-01622-s001.zip]

Archive with 2 entries (2 files):
- materials-2913217-supplementary Figures.pdf
- materials-2913217-supplementary videos.pptx
